# Supplementary material for: Deletion of glutaredoxin promotes oxidative tolerance and intracellular infection in Listeria monocytogenes
Source: Virulence. 2019 Nov 2;10(1):910–24. doi: 10.1080/21505594.2019.1685640 (PMC6844310; doi:10.1080/21505594.2019.1685640)
Supplement: Supplemental Material [file kvir-10-01-1685640-s001.zip]

Archive with 6 entries (6 files):
- Grx supporting Figure S1.pdf
- Grx supporting Figure S2.pdf
- Grx supporting Table S1.pdf
- Grx supporting Table S2.pdf
- Grx supporting Table S3.pdf
- Grx supporting Table S4.pdf
